# Supplementary material for: Clinical, Immunological, and Genetic Findings in a Cohort of Patients with the DiGeorge Phenotype without 22q11.2 Deletion
Source: J Clin Med. 2022 Apr 5;11(7):2025. doi: 10.3390/jcm11072025 (PMC8999496; doi:10.3390/jcm11072025)
Supplement: Supplementary file 1 [file jcm-11-02025-s001.zip]

Archive with 1 entries (1 files):
- jcm-1635510-supplementary.pdf
